# Supplementary material for: Passive compliance or active innovation: The diffusion of public sport policies in China
Source: PLoS One. 2025 Apr 3;20(4):e0320651. doi: 10.1371/journal.pone.0320651 (PMC11967932; doi:10.1371/journal.pone.0320651)
Supplement: S1 File — (XLSX) [file pone.0320651.s001.xlsx]

## Sheet: Raw data calculation process
year	Centralized policy	Provincial Adopted Policies	Provincial Total Policies	Central government policy pressure (alpha=0.5)
2016	4	9	63	0.567
2017	1	54	69	6.501
2018	1	9	15	2.324
2019	2	18	19	2.92
2020	2	34	36	4.007
2021	1	48	47	7.002
Sum	11
Average	1.83333
Total number of policies issued by provincial governments
year	Total	Beijing	Tianjin	Hebei	Shanxi	Inner Mongolia	Liaoning	Jilin	Heilongjiang	Shanghai	Jiangsu	Zhejiang	Anhui	Fujian	Jiangxi	Shandong	Henan	Hubei	Hunan	Guangdong	Guangxi	Hainan	Chongqing	Sichuan	Guizhou	Yunnan	Tibet	Shaanxi	Gansu	Qinghai	Ningxia	Xinjiang	Average
2016	63	2	3	3	0	5	4	2	1	2	1	0	1	3	2	3	3	2	1	3	0	2	2	2	1	3	3	1	3	1	4	0	2.03226
2017	69	3	3	3	3	2	1	1	2	2	2	3	2	2	2	3	1	4	2	2	2	6	1	3	4	3	0	2	1	2	1	1	2.22581
2018	15	0	1	1	2	1	0	0	1	2	0	0	0	0	1	0	0	0	0	0	1	1	0	0	0	1	1	1	1	0	0	0	0.483871
2019	19	0	0	2	1	0	0	2	1	1	0	1	0	0	1	0	0	0	1	0	1	0	1	1	1	1	0	1	0	1	1	1	0.612903
2020	36	1	3	1	0	0	0	1	2	0	2	3	1	1	2	0	0	1	1	2	1	1	0	1	0	2	2	2	3	2	0	1	1.16129
2021	47	2	1	1	1	1	1	2	1	2	1	2	2	1	3	4	2	0	1	1	3	1	2	0	2	2	2	1	1	2	1	1	1.51613
Sum	249
Adoption by provincial governments of policies issued by the central government
year	Total	Beijing	Tianjin	Hebei	Shanxi	Inner Mongolia	Liaoning	Jilin	Heilongjiang	Shanghai	Jiangsu	Zhejiang	Anhui	Fujian	Jiangxi	Shandong	Henan	Hubei	Hunan	Guangdong	Guangxi	Hainan	Chongqing	Sichuan	Guizhou	Yunnan	Tibet	Shaanxi	Gansu	Qinghai	Ningxia	Xinjiang	Central government policy pressure	Learning effect	Number of provinces that have adopted the text of the centralized public policy on sports
2016	9			1		1	1						1	1		1				1									1	1			0.567	0.290323	9
2017	54	2	3	2	2	2	1	1	2		2	2	2	2	2	1	1	4	2	2	1	2	1	3	3	3		2	1	2	1		6.501	0.935484	29
2018	9				1	1									1						1	1				1	1	1	1				2.324	0.290323	9
2019	18			2	1			2	1	1		1			1				1		1		1	1	1	1				1	1	1	2.92	0.516129	16
2020	34	1	3	1				1	2		2	1	1	1	2			1	1	2	1	1		1		2	2	2	3	2		1	4.007	0.709677	22
2021	48	2	2	1	1	1	1	2	1	2	1	2	2	1	3	4	2		1	1	2	1	2		3	2	2	1	1	2	1	1	7.002	0.935484	29
Sum	172
Raw data for indicators		Policy Subjects		Policy Objects		Policy environment
year	Total number of policies issued by provincial governments	Annual GDP （(CNY) 100 million）	Total population at the end of the year (10,000 persons)	Number of sports social organizations in the year	Share of urban population in total population at the end of the year	Central government policy pressure	Learning effect
2016	63	746395	139232	47280	0.5884	0.567	0.290323
2017	69	832036	140011	48000	0.615	6.501	0.935484
2018	15	919281	140541	53750	0.615	2.324	0.290323
2019	19	986515	141008	49092	0.6271	2.92	0.516129
2020	36	1013567	141212	47300	0.6389	4.007	0.709677
2021	47	1.14123e+06	141260	60176	0.6472	7.002	0.935484
		Policy Subjects		Policy Objects		Policy environment
year	Total number of policies issued by provincial governments	Annual GDP	Total population at the end of the year	Number of sports social organizations in the year	Share of urban population in total population at the end of the year	Central government policy pressure	Learning effect
2016	63	74639510000000	1392320000	47280	0.5884	0.567	0.290323
2017	69	83203590000000	1400110000	48000	0.615	6.501	0.935484
2018	15	91928110000000	1405410000	53750	0.615	2.324	0.290323
2019	19	98651520000000	1410080000	49092	0.6271	2.92	0.516129
2020	36	101356700000000	1412120000	47300	0.6389	4.007	0.709677
2021	47	114123080000000	1412600000	60176	0.6472	7.002	0.935484
Average	41.5	9.39838e+13	1405440000	50933	0.621933	3.88683	0.612903
Normalized variables		Policy Subjects		Policy Objects		Policy environment
year	Total number of policies issued by provincial governments	Annual GDP	Total population at the end of the year	Number of sports social organizations in the year	Share of urban population in total population at the end of the year	Central government policy pressure	Learning effect
2016	1.51807	0.794175	0.990665	0.928278	0.946082	0.145877	0.473684
2017	1.66265	0.885298	0.996208	0.942415	0.988852	1.67257	1.52632
2018	0.361446	0.978128	0.999979	1.05531	0.988852	0.597916	0.473684
2019	0.457831	1.04967	1.0033	0.963854	1.00831	0.751254	0.842105
2020	0.86747	1.07845	1.00475	0.928671	1.02728	1.03092	1.15789
2021	1.13253	1.21429	1.00509	1.18147	1.04063	1.80147	1.52632
Absolute difference	Policy Subjects		Policy Objects		Policy environment
year	Economic level	Population size	Sports organizations	Public demand sport	Central government policy pressure	Learning effect
2016	-0.723898	-0.527407	-0.589794	-0.57199	-1.3722	-1.04439
2017	-0.777353	-0.666443	-0.720236	-0.673799	0.00991918	-0.136335
2018	0.616682	0.638533	0.693862	0.627406	0.23647	0.112238
2019	0.591834	0.54547	0.506023	0.550476	0.293423	0.384274
2020	0.210979	0.137283	0.0612011	0.159811	0.163446	0.290425
2021	0.0817551	-0.127436	0.0489436	-0.0919041	0.668936	0.393786
Removing the effects of negative numbers	Policy Subjects		Policy Objects		Policy environment
year	Economic level	Population size	Sports organizations	Public demand sport	Central government policy pressure	Learning effect
2016	0.723898	0.527407	0.589794	0.57199	1.3722	1.04439
2017	0.777353	0.666443	0.720236	0.673799	0.00991918	0.136335
2018	0.616682	0.638533	0.693862	0.627406	0.23647	0.112238
2019	0.591834	0.54547	0.506023	0.550476	0.293423	0.384274
2020	0.210979	0.137283	0.0612011	0.159811	0.163446	0.290425
2021	0.0817551	0.127436	0.0489436	0.0919041	0.668936	0.393786
Correlation coefficients calculated by substituting the formula	Policy Subjects		Policy Objects		Policy environment
year	Economic level	Population size	Sports organizations	Public demand sport	Central government policy pressure	Learning effect
2016	0.170752	0.22125	0.202258	0.207337	0.0974029	0.12443
2017	0.160769	0.182963	0.171481	0.181303	1.00055	0.537802
2018	0.195042	0.189547	0.176925	0.192306	0.393606	0.589797
2019	0.201692	0.215394	0.228608	0.213826	0.341525	0.282001
2020	0.422439	0.535943	0.741671	0.495265	0.489272	0.34392
2021	0.671984	0.555901	0.790562	0.64219	0.182397	0.276948
Average of secondary indicators	0.30378	0.316833	0.385251	0.322038	0.417459	0.35915
Sum of tier 1 indicators	0.620613		0.707289		0.776608

## Sheet: Provincial Total Policies
Serial number	Provinces	Date of policy issuance	Issue number	issuing organization	Web address	Name of policy	Total policy quantity
1	Beijing	2016-02-29	京政发〔2016〕12号	北京市人民政府	http://www.beijing.gov.cn/zhengce/zhengcefagui/201907/t20190701_100003.html	北京市人民政府关于加快冰雪运动发展的意见(2016-2022年)	1
		2016-12-23	京政发〔2016〕61号	北京市人民政府	http://www.beijing.gov.cn/zhengce/zhengcefagui/201907/t20190701_100003.html	北京市人民政府关于印发《北京市全民健身实施计划（2016-2020年）》的通知	2
		2017-01-20	北京市人民代表大会公告第6号	北京市人民代表大会	http://www.beijing.gov.cn/zhengce/zhengcefagui/201905/t20190522_59972.html	北京市全民健身条例	3
		2017-09-19	京发〔2017〕19号	中共北京市委	http://www.beijing.gov.cn/zhengce/zhengcefagui/201905/t20190522_60543.html	中共北京市委 北京市人民政府关于印发《“健康北京2030”规划纲要》的通知	4
		2017-12-29	京政办发〔2017〕52号	北京市人民政府办公厅	http://www.beijing.gov.cn/zhengce/zhengcefagui/201905/t20190522_60677.html	北京市人民政府办公厅关于强化学校体育促进学生身心健康全面发展的实施意见	5
		2020-11-27	京体办字〔2020〕146号	北京市体育局	http://www.beijing.gov.cn/zhengce/zhengcefagui/202104/t20210426_2374190.html	北京市体育局关于印发《北京市贯彻落实〈体育强国建设纲要〉实施方案》的通知	6
		2021-01-20		中共北京市委办公厅 、北京市人民政府办公厅	http://www.beijing.gov.cn/zhengce/zhengcefagui/202101/t20210120_2227054.html	北京市印发《关于全面加强和改进新时代学校体育工作的意见》和《关于全面加强和改进新时代学校美育工作的意见》	7
		2021-06-11	京政办发〔2021〕9号	北京市人民政府办公厅	http://www.beijing.gov.cn/zhengce/zhengcefagui/202106/t20210611_2411065.html	北京市人民政府办公厅关于促进全民健身和体育消费推动体育产业高质量发展的实施意见	8
2	Tianjin	2016-01-16	津政办发〔2016〕8号	天津市人民政府办公厅	https://www.tj.gov.cn/zwgk/szfwj/tjsrmzfbgt/202005/t20200519_2370083.html	天津市人民政府办公厅关于转发市体育局拟定的天津市“全运惠民工程”实施方案的通知	9
		2016-11-24	津政发〔2016〕24号	天津市人民政府	https://www.tj.gov.cn/zwgk/szfwj/tjsrmzf/202005/t20200519_2365765.html	天津市人民政府关于印发天津市全民健身实施计划（2016—2020年）的通知	10
		2016-12-20	津政办发〔2016〕109号	天津市人民政府办公厅	https://www.tj.gov.cn/zwgk/szfwj/tjsrmzfbgt/202005/t20200519_2370267.html	天津市人民政府办公厅关于印发天津市足球改革发展实施方案的通知	11
		2017-02-28	津政办发〔2017〕23号	天津市人民政府办公厅	https://www.tj.gov.cn/zwgk/szfwj/tjsrmzfbgt/202005/t20200519_2370288.html	天津市人民政府办公厅印发关于进一步扩大旅游文化体育健康养老教育培训等领域消费实施方案的通知	12
		2017-05-11	津政办发〔2017〕70号	天津市人民政府办公厅	https://www.tj.gov.cn/zwgk/szfwj/tjsrmzfbgt/202005/t20200519_2370333.html	天津市关于强化学校体育促进学生身心健康全面发展的意见	13
		2017-06-30	津政办发〔2017〕92号	天津市人民政府办公厅		天津市人民政府办公厅关于加快发展健身休闲产业的实施意见	14
		2018-06-06	津政办函〔2018〕39号	天津市人民政府办公厅	https://www.tj.gov.cn/zwgk/szfwj/tjsrmzfbgt/202005/t20200519_2370517.html	天津市人民政府办公厅印发关于推进我市学校体育场馆向社会开放实施方案的通知	15
		2020-01-02	津政发〔2019〕33号	天津市人民政府	https://www.tj.gov.cn/zwgk/szfwj/tjsrmzf/202005/t20200519_2366136.html	天津市人民政府关于印发健康天津行动实施方案的通知	16
		2020-01-08				天津市关于印发体育强国建设纲要的通知	17
		2020-11-19				天津市关于促进全民健身和体育消费推动体育产业高质量发展的意见	18
		2021-12-31	津政发〔2021〕21号	天津市人民政府	https://www.tj.gov.cn/zwgk/szfwj/tjsrmzf/202112/t20211231_5768115.html	天津市人民政府关于印发天津市全民健身实施计划（2021—2025年）的通知	19
3	Hebei	2016-06-03	冀政办发〔2016〕18号	河北省人民政府办公厅		河北省人民政府办公厅关于推进河北省足球改革发展的实施意见	20
		2016-09-12	冀政办字〔2016〕144号	河北省人民政府办公厅	http://info.hebei.gov.cn//hbszfxxgk/6898876/7026469/7026511/7026506/7032109/index.html	河北省人民政府办公厅关于强化学校体育促进学生身心健康全面发展的实施意见	21
		2016-09-21	冀政发〔2016〕43号	河北省人民政府		河北省人民政府关于印发河北省全民健身实施计划（2016-2020年）的通知	22
		2017-06-16	冀政办字〔2017〕71号	河北省人民政府办公厅	http://www.hebei.gov.cn/hbszfxxgk/6806024/6807473/6807180/6808600/6810236/6813859/index.html	河北省人民政府办公厅关于加快发展健身休闲产业的实施意见	23
		2017-07-17	冀政办字〔2017〕87号	河北省人民政府办公厅	http://info.hebei.gov.cn//hbszfxxgk/6898876/7026469/7026511/7026506/7031332/index.html	河北省人民政府办公厅关于进一步扩大旅游文化体育健康养老教育培训等领域消费的实施意见	24
		2017-07-23	冀政办字〔2017〕92号	河北省人民政府办公厅	http://info.hebei.gov.cn//hbszfxxgk/6898876/7026469/7026511/7026506/7031107/index.html	河北省人民政府办公厅关于支持冰雪运动和冰雪产业发展的实施意见（2017-2022年）	25
		2018-06-07	冀政办字〔2018〕87号	河北省人民政府办公厅	http://info.hebei.gov.cn//hbszfxxgk/6898876/7026469/7026511/7026506/7031505/index.html	河北省人民政府办公厅关于印发河北省高危险性体育项目经营活动管理办法的通知	26
		2019-05-28	冀政办字〔2019〕78号	河北省人民政府办公厅	http://info.hebei.gov.cn//hbszfxxgk/6806024/6807473/6806589/6870525/index.html	河北省人民政府办公厅关于加快发展体育竞赛表演产业的实施意见	27
		2019-12-31	冀政发〔2019〕6号	河北省人民政府	http://info.hebei.gov.cn//hbszfxxgk/6898876/7026469/7026511/7026505/7031765/index.html	河北省人民政府印发贯彻《国务院关于实施健康中国行动的意见》实施方案的通知	28
		2020-04-30				河北省关于促进全民健身和体育消费推动体育产业高质量发展的意见	29
		2021-10-28	冀政发〔2021〕6号	河北省人民政府	http://info.hebei.gov.cn//hbszfxxgk/6898876/7026469/7026511/7026505/7031744/index.html	河北省人民政府关于印发河北省全民健身实施计划（2021-2025年）的通知	30
4	Shanxi	2017-04-11	晋政办发〔2017〕24号	山西省人民政府办公厅	http://www.shanxi.gov.cn/zfxxgk/zfxxgkzl/fdzdgknr/lzyj/szfbgtwj/202205/t20220513_5977991.shtml	山西省人民政府办公厅关于进一步扩大旅游文化体育健康养老教育培训等领域消费的实施意见	31
		2017-08-21	晋政办发〔2017〕97号	山西省人民政府办公厅	http://www.shanxi.gov.cn/zfxxgk/zfxxgkzl/fdzdgknr/lzyj/szfbgtwj/202205/t20220513_5978069.shtml	山西省人民政府办公厅关于加快发展健身休闲产业的实施意见	32
		2017-10-12	晋政办发〔2017〕126号	山西省人民政府办公厅	http://www.shanxi.gov.cn/zfxxgk/zfxxgkzl/fdzdgknr/lzyj/szfbgtwj/202205/t20220513_5978099.shtml	山西省人民政府办公厅关于扶持职业体育发展的意见	33
		2018-04-20	晋政办发〔2018〕42号	山西省人民政府办公厅	http://www.shanxi.gov.cn/zfxxgk/zfxxgkzl/fdzdgknr/lzyj/szfbgtwj/202205/t20220513_5978256.shtml	山西省人民政府办公厅 关于强化学校体育促进学生身心健康全面发展的实施意见	34
		2018-07-12	晋政办发〔2018〕69号	山西省人民政府办公厅		山西省人民政府办公厅关于印发山西省运动会申办办法（试行）的通知	35
		2019-12-19				山西省印发《“健康中国2030”规划纲要》	36
		2021-02-18	晋政办发〔2021〕17号	山西省人民政府办公厅	http://www.shanxi.gov.cn/zfxxgk/zfxxgkzl/fdzdgknr/lzyj/szfbgtwj/202205/t20220513_5978604.shtml	山西省人民政府办公厅关于促进全民健身和体育消费推动体育产业高质量发展的实施意见	37
5	Inner Mongolia	2016-01-08	内政办发〔2016〕4号	内蒙古自治区人民政府办公厅	https://www.nmg.gov.cn/zwgk/zfxxgk/zfxxgkml/gzxzgfxwj/xzgfxwj/202012/t20201208_313419.html	内蒙古自治区人民政府办公厅关于印发《内蒙古自治区公共体育场馆设施向社会开放实施办法》的通知	38
		2016-08-23	内政发〔2016〕98号	内蒙古自治区人民政府		内蒙古自治区全民健身实施计划（2016-2020年）	39
		2016-10-29	内政办字〔2016〕184号	自治区人民政府办公厅	https://www.nmg.gov.cn/zwgk/zfxxgk/zfxxgkml/gzxzgfxwj/xzgfxwj/202012/t20201208_313518.html	内蒙古自治区人民政府办公厅关于印发强化学校体育促进学生身心健康全面发展实施方案的通知	40
		2016-11-10	内政办发〔2016〕161号	内蒙古自治区人民政府办公厅	https://www.nmg.gov.cn/zwgk/zfxxgk/zfxxgkml/ghxx/zxgh/202012/t20201208_312883.html	内蒙古自治区人民政府办公厅关于印发自治区足球中长期发展规划（2016-2050年）的通知	41
		2016-12-31	内政办发〔2016〕206号	内蒙古自治区人民政府办公厅	https://www.nmg.gov.cn/ztzl/zqsk/hmzc/whty/202012/t20201208_312896.html	内蒙古自治区人民政府办公厅关于印发《内蒙古自治区“十三五”体育事业发展规划》的通知	42
		2017-06-28	内政办发〔2017〕110号	内蒙古自治区人民政府办公厅	https://www.nmg.gov.cn/zwgk/zfxxgk/zfxxgkml/gzxzgfxwj/xzgfxwj/202012/t20201208_313581.html	内蒙古自治区人民政府办公厅关于加快发展健身休闲产业的实施意见	43
		2017-07-14	内政办发〔2017〕123号	自治区人民政府办公厅	https://www.nmg.gov.cn/zwgk/zfxxgk/zfxxgkml/gzxzgfxwj/xzgfxwj/202012/t20201208_313585.html	内蒙古自治区人民政府办公厅关于印发自治区进一步扩大旅游文化体育健康养老教育培训等领域消费实施方案的通知	44
		2018-05-28	内政办字〔2018〕18号	自治区人民政府办公厅	https://www.nmg.gov.cn/zwgk/zfxxgk/zfxxgkml/zzqzfjbgtwj/202012/t20201208_315107.html	内蒙古自治区人民政府办公厅关于印发《“健康内蒙古2030”实施方案》重点任务分工方案的通知	45
		2021-10-25	内党发〔2021〕 号	自治区教育厅	https://www.nmgov.edu.cn/zfxxgk/fdzdgknr/bmwj/202202/t20220217_2007291.html	内蒙古自治区党委 自治区人民政府印发《关于全面加强和改进新时代学校劳动教育及体育、美育工作的若干措施》的通知	46
6	Liaoning	2016-12-17	辽政发〔2016〕80号	辽宁省人民政府	http://www.ln.gov.cn/zfxx/zfwj/szfwj/zfwj2011_111254/201612/t20161221_2625610.html	辽宁省人民政府关于印发辽宁省全民健身实施计划（2016—2020年）的通知	47
		2016-12-17	辽政办发〔2016〕144号	辽宁省人民政府办公厅		辽宁省人民政府办公厅关于加快推进全省足球改革发展的实施意见	48
		2016-12-17	辽政办发〔2016〕148号	辽宁省人民政府办公厅		辽宁省人民政府办公厅关于印发辽宁省体育领域供给侧结构性改革实施方案的通知	49
		2016-12-21	辽政办发〔2016〕152号	辽宁省人民政府办公厅	http://www.ln.gov.cn/zfxx/zfwj/szfbgtwj/zfwj2011_111255/201612/t20161227_2637811.html	辽宁省人民政府办公厅关于加快发展健身休闲产业的实施意见	50
		2017-09-30	辽政办发〔2017〕109号	辽宁省人民政府办公厅	http://www.ln.gov.cn/zwgkx/zfwj/szfbgtwj/zfwj2011_119229/201710/t20171012_3073682.html	辽宁省人民政府办公厅关于印发辽宁省进一步扩大旅游文化体育健康养老教育培训等领域消费实施方案的通知	51
		2021-11-25				辽宁省印发《“健康中国2030”规划纲要》	52
7	Jilin	2016-09-27	吉发〔2016〕29号	吉林省委、省政府	http://xxgk.jl.gov.cn/szf/gkml/201812/t20181205_5349357.html	吉林省委 省政府关于做大做强冰雪产业的实施意见	53
		2016-10-21	吉政发〔2016〕39号	吉林省人民政府	http://xxgk.jl.gov.cn/szf/gkml/201812/t20181205_5349073.html	吉林省人民政府关于印发《吉林省全民健身实施计划（2016—2020年）》的通知	54
		2017-06-20	吉政办发〔2017〕48号	吉林省人民政府办公厅	http://xxgk.jl.gov.cn/szf/gkml/201812/t20181205_5349866.html	吉林省人民政府办公厅关于进一步扩大旅游文化体育健康养老教育培训等领域消费的实施意见	55
		2019-01-25	吉政办发〔2019〕7号	吉林省人民政府办公厅	http://xxgk.jl.gov.cn/szf/gkml/201901/t20190125_5563762.html	吉林省人民政府办公厅关于加快发展健身休闲产业的实施意见	56
		2019-09-27	吉政发〔2019〕17号	吉林省人民政府	http://xxgk.jl.gov.cn/szf/gkml/201909/t20190925_6100061.html	吉林省人民政府关于印发吉林省贯彻落实健康中国行动实施方案的通知	57
		2020-06-01		中共吉林省委办公厅 吉林省人民政府办公厅	http://www.jl.gov.cn/szfzt/zcfg/swygwj/202006/t20200603_7251992.html	中共吉林省委办公厅 吉林省政府办公厅印发《关于加快建设体育强省的实施意见》	58
		2021-01-27	吉政办发〔2021〕5号	吉林省人民政府办公厅	http://xxgk.jl.gov.cn/szf/gkml/202101/t20210127_7927315.html	吉林省人民政府办公厅关于加强全民健身场地设施建设发展群众体育若干措施的通知	59
		2021-12-10	吉政发[2021]26号	吉林省人民政府	http://xxgk.jl.gov.cn/szf/gkml/202112/t20211210_8319644.html	吉林省人民政府关于印发吉林省全民健身实施计划（2021-2025年）的通知	60
8	Heilongjiang	2016-12-05	黑政发〔2016〕39号	黑龙江省人民政府	https://zwgk.hlj.gov.cn/zwgk/publicInfo/detail?id=348150	黑龙江省人民政府关于印发黑龙江省全民健身实施计划（2016-2020年）的通知	61
		2017-06-21	黑政办规〔2017〕22号	黑龙江省人民政府办公厅	https://zwgk.hlj.gov.cn/zwgk/publicInfo/detail?id=358813	黑龙江省人民政府办公厅关于强化学校体育促进学生身心健康全面发展的实施意见	62
		2017-07-25	黑政办规〔2017〕32号	黑龙江省人民政府办公厅	https://zwgk.hlj.gov.cn/zwgk/publicInfo/detail?id=360173	黑龙江省人民政府办公厅关于进一步扩大旅游文化体育健康养老教育培训等领域消费的实施意见	63
		2018-08-28	黑政办规〔2018〕51号	黑龙江省人民政府办公厅	https://www.sport.gov.cn/gdnps/html/zhengce/content.jsp?id=25527736	黑龙江省人民政府办公厅关于加快发展健身休闲产业的实施意见	64
		2020-09-24	黑政办发〔2020〕27号	黑龙江省人民政府办公厅	https://zwgk.hlj.gov.cn/zwgk/publicInfo/detail?id=448200	黑龙江省人民政府办公厅关于推进体育强省建设的实施意见	65
		2020-01-10				黑龙江印发《“健康中国2030”规划纲要》	66
		2021-12-31	黑政发〔2021〕18号	黑龙江省人民政府	https://zwgk.hlj.gov.cn/zwgk/publicInfo/detail?id=450627	黑龙江省人民政府关于印发黑龙江省全民健身实施计划（2021—2025年）的通知	67
9	Shanghai	2016-11-04	沪府办发〔2016〕52号	上海市人民政府办公厅		上海市人民政府办公厅关于印发《上海市体育改革发展“十三五”规划》的通知	68
		2016-11-11	沪府发〔2016〕96号	上海市人民政府		上海市人民政府关于印发《上海市全民健身实施计划（2016-2020年）》的通知	69
		2017-01-12	沪府办发〔2017〕10号	上海市人民政府办公厅	https://www.shanghai.gov.cn/nw41574/20200823/0001-41574_51329.html	上海市人民政府办公厅关于印发《上海市体育产业发展实施方案（2016-2020年）》的通知	70
		2017-09-26	沪府办〔2017〕52号	上海市人民政府办公厅	https://www.shanghai.gov.cn/nw12344/20200814/0001-12344_54020.html	上海市人民政府办公厅印发关于贯彻《中国足球改革发展总体方案》实施意见的通知	71
		2018-03-21	上海市人民政府令第1号	上海市人民政府	https://www.shanghai.gov.cn/xxzfgzwj/20210609/f3285d24e47549abb5bf0764a0c9d749.html	上海市体育设施管理办法	72
		2018-08-09	沪府发〔2018〕31号	上海市人民政府	https://www.shanghai.gov.cn/nw43980/20200824/0001-43980_56997.html	上海市人民政府印发《关于加快本市体育产业创新发展的若干意见》的通知	73
		2019-08-29	沪府发〔2019〕16号	上海市人民政府	https://www.shanghai.gov.cn/nw12344/20200813/0001-12344_62576.html	上海市人民政府印发《关于推进健康上海行动的实施意见》的通知	74
		2021-09-22	沪府发〔2021〕21号	上海市人民政府	https://www.shanghai.gov.cn/nw12344/20210924/0589ad9053ae42b1960098e171bb75e4.html	上海市人民政府关于印发《上海市全民健身实施计划（2021—2025年）》的通知	75
		2021-02-05				上海市关于加强全民健身场地设施建设发展群众体育的意见	76
10	Jiangsu	2016-03-18	江苏省人民政府令第 109 号	江苏省人民政府	http://www.jiangsu.gov.cn/art/2016/3/19/art_46143_2543116.html	江苏省体育设施向社会开放管理办法	77
		2017-05-15	苏政办发〔2017〕72号	江苏省人民政府办公厅	http://www.jiangsu.gov.cn/art/2017/5/15/art_46144_2545550.html	江苏省政府办公厅关于进一步扩大旅游文化体育健康养老教育培训等领域消费的实施意见	78
		2017-05-17	苏政办发〔2017〕74号	江苏省人民政府办公厅	http://www.jiangsu.gov.cn/art/2017/5/17/art_46144_2545552.html	江苏省政府办公厅关于加快发展健身休闲产业的实施意见	79
		2020-01-26	苏政发〔2020〕12号	江苏省人民政府	http://www.jiangsu.gov.cn/art/2020/2/7/art_46143_8965253.html	江苏省政府关于印发落实健康中国行动推进健康江苏建设实施方案的通知	80
		2020-06-30	苏政办发〔2020〕49号	江苏省人民政府办公厅	http://www.jiangsu.gov.cn/art/2020/7/8/art_46144_9296453.html	江苏省政府办公厅关于印发江苏省贯彻体育强国建设纲要实施方案的通知	81
		2021-12-17	苏政发〔2021〕80号	江苏省人民政府	http://www.jiangsu.gov.cn/art/2021/12/24/art_46143_10226295.html	江苏省政府关于印发江苏省全民健身实施计划（2021-2025年）的通知	82
11	Zhejiang	2017-12-06	浙政办发〔2017〕138号	浙江省人民政府办公厅	https://www.zj.gov.cn/art/2017/12/18/art_1229017139_56582.html	浙江省人民政府办公厅关于加快发展健身休闲产业的实施意见	83
		2017-12-15	浙江省政府令第326号	浙江省人民政府		浙江省体育赛事管理办法	84
		2017-08-25	浙政办发〔2017〕95号	浙江省人民政府办公厅	https://www.zj.gov.cn/art/2017/8/25/art_1229017139_61627.html	浙江省人民政府办公厅关于强化学校体育促进学生身心健康全面发展的实施意见	85
		2019-12-09	浙政发〔2019〕29号	浙江省人民政府	https://www.zj.gov.cn/art/2022/2/16/art_1229019364_2392893.html	浙江省人民政府关于推进健康浙江行动的实施意见	86
		2020-04-30	浙政办发〔2020〕17号	浙江省人民政府办公厅	https://www.zj.gov.cn/art/2020/4/30/art_1229017139_65235.html	浙江省人民政府办公厅关于促进全民健身和体育消费推动体育产业高质量发展的实施意见	87
		2020-12-16	浙政发〔2020〕30号	浙江省人民政府办公厅	https://www.zj.gov.cn/art/2020/12/16/art_1229017138_2199108.html	浙江省人民政府关于鼓励支持社会力量办体育加快推进体育改革与发展的若干意见	88
		2020-10-29	浙江省政府令第384号发布	浙江省人民政府	https://www.zj.gov.cn/art/2021/12/20/art_1229604638_2382411.html	浙江省公共体育设施管理办法	89
		2021-03-23	浙政办发〔2021〕16号	浙江省人民政府办公厅	https://www.zj.gov.cn/art/2021/4/16/art_1229019365_2268784.html	浙江省人民政府办公厅关于高水平建设现代化体育强省的实施意见	90
		2021-11-06	浙政发〔2021〕33号	浙江省人民政府	https://www.zj.gov.cn/art/2021/11/17/art_1229019364_2374384.html	浙江省人民政府关于印发浙江省全民健身实施计划（2021—2025年）的通知	91
12	Anhui	2016-07-11	皖政办〔2016〕33号	安徽省人民政府办公厅	https://www.ah.gov.cn/szf/zfgb/8126671.html	安徽省人民政府办公厅关于强化学校体育促进学生身心健康全面发展的实施意见	92
		2017-01-21	皖政办〔2017〕7号	安徽省人民政府办公厅	https://www.ah.gov.cn/szf/zfgb/8126211.html	安徽省人民政府办公厅关于加快发展健身休闲产业的实施意见	93
		2017-05-26	皖政办〔2017〕47号	安徽省人民政府办公厅	https://www.ah.gov.cn/public/1681/7942481.html	安徽省人民政府办公厅关于进一步扩大旅游文化体育健康养老教育培训等领域消费的实施意见	94
		2020-01-06	皖政〔2019〕84号	安徽省人民政府	https://www.ah.gov.cn/public/1681/8240721.html	安徽省人民政府关于印发健康安徽行动实施方案的通知	95
		2021-09-17	皖政〔2021〕43号	安徽省人民政府	https://www.ah.gov.cn/public/1681/554041711.html	安徽省人民政府关于印发体育强省建设方案的通知	96
		2021-11-24	皖政秘〔2021〕228号	安徽省人民政府	https://www.ah.gov.cn/public/1681/554065631.html	安徽省人民政府关于印发安徽省全民健身实施计划（2021—2025年）的通知	97
13	Fujian	2016-04-28	闽政办〔2016〕64号	福建省人民政府办公厅	http://www.fujian.gov.cn/zwgk/zxwj/szfbgtwj/201605/t20160509_1183827.htm	福建省人民政府办公厅关于印发福建省“十三五”体育事业发展专项规划的通知	98
		2016-10-15	闽政〔2016〕43号	福建省人民政府	http://www.fujian.gov.cn/zwgk/ztzl/gjcjgxgg/zc/201610/t20161017_1183846.htm	福建省人民政府关于印发福建省全民健身实施计划（2016—2020年）的通知	99
		2016-12-26	闽政办〔2016〕209 号	福建省人民政府办公厅	http://www.fujian.gov.cn/zwgk/zxwj/szfbgtwj/201701/t20170109_1417157.htm	福建省人民政府办公厅关于强化学校体育促进学生身心健康全面发展的实施意见	100
		2017-08-11	闽政办〔2017〕92 号	福建省人民政府办公厅	http://www.fujian.gov.cn/zwgk/zfxxgk/szfwj/fzsj/201708/t20170811_1414923.htm	福建省人民政府办公厅关于进一步扩大旅游文化体育健康养老教育培训等领域消费的实施意见	101
		2017-10-17	闽政办〔2017〕119 号	福建省人民政府办公厅	http://www.fujian.gov.cn/zwgk/zxwj/szfbgtwj/201710/t20171017_1183880.htm	福建省人民政府办公厅关于加快发展健身休闲产业的实施意见	102
		2020-01-10	闽政办〔2020〕3号	福建省人民政府办公厅	http://www.fujian.gov.cn/zwgk/zxwj/szfbgtwj/202001/t20200122_5185496.htm	福建省人民政府办公厅关于印发健康福建行动实施方案的通知	103
		2021-07-23	闽政办〔2021〕33号	福建省人民政府办公厅	http://www.fujian.gov.cn/zwgk/zxwj/szfbgtwj/202108/t20210803_5659427.htm	福建省人民政府办公厅关于印发加强全民健身场地设施建设发展群众体育实施方案的通知	104
14	Jiangxi	2016-09-01	赣办字〔2016〕69号	中共江西省委办公厅、江西省人民政府办公厅	http://tyj.jiangxi.gov.cn/art/2022/8/3/art_38955_4089463.html	省委办公厅 省政府办公厅印发《关于加强新形势下老年人体育工作的意见》的通知	105
		2016-10-28	赣府发〔2016〕43号	江西省人民政府	http://tyj.jiangxi.gov.cn/art/2022/8/3/art_38955_4089483.html	江西省人民政府关于印发江西省全民健身实施计划（2016—2020年）的通知	106
		2017-01-03	赣府厅发〔2017〕2号	江西省人民政府办公厅	http://www.jiangxi.gov.cn/art/2017/7/10/art_4975_212628.html	江西省人民政府办公厅关于强化学校体育促进学生身心健康全面发展的实施意见	107
		2017-04-27	赣府厅发〔2017〕23号	江西省人民政府办公厅	http://www.jiangxi.gov.cn/art/2017/7/14/art_4975_212627.html	江西省人民政府办公厅关于进一步扩大旅游文化体育健康养老教育培训等领域消费的实施意见	108
		2018-01-25	赣府厅发〔2018〕7号	江西省人民政府办公厅	http://www.jiangxi.gov.cn/art/2018/2/5/art_4975_212313.html	江西省人民政府办公厅关于加快发展健身休闲产业的实施意见	109
		2019-12-09	赣府发〔2019〕20号	江西省人民政府	http://www.jiangxi.gov.cn/art/2019/12/9/art_4975_1188907.html	江西省人民政府关于健康江西行动的实施意见	110
		2020-01-15	赣府厅发〔2020〕3号	江西省人民政府办公厅	http://www.jiangxi.gov.cn/art/2020/2/12/art_4975_1492070.html	江西省人民政府办公厅关于加快发展体育竞赛表演产业的实施意见	111
		2020-08-28	赣府厅发[2020]27号	江西省人民政府办公厅	http://www.jiangxi.gov.cn/art/2020/9/4/art_4975_2786987.html	江西省人民政府办公厅关于促进全民健身和体育消费推动体育产业高质量发展的实施意见	112
		2021-07-14	赣府厅发〔2021〕13号	江西省人民政府办公厅	http://www.jiangxi.gov.cn/art/2021/7/22/art_4969_3489033.html	江西省人民政府办公厅关于加强全民健身场地设施建设发展群众体育的实施意见	113
		2021-06-29	赣府厅发〔2021〕10号	江西省人民政府办公厅	http://www.jiangxi.gov.cn/art/2021/7/8/art_4975_3471874.html	江西省人民政府办公厅关于贯彻落实体育强国建设纲要的实施意见	114
		2021-12-20	赣府发[2021]28号	江西省人民政府	http://www.jiangxi.gov.cn/art/2021/12/29/art_4969_3804674.html	江西省人民政府关于印发江西省全民健身实施计划（2021-2025年）的通知	115
15	Shandong	2016-11-21	鲁政发〔2016〕29号	山东省人民政府	http://www.shandong.gov.cn/art/2016/11/24/art_107851_89582.html	山东省人民政府关于印发山东省全民健身实施计划（2016—2020年）的通知	116
		2016-12-15	鲁政办发〔2016〕53号	山东省人民政府办公厅	http://www.shandong.gov.cn/art/2016/12/15/art_107851_90140.html	山东省人民政府办公厅关于贯彻国办发〔2016〕27号文件强化学校体育促进学生身心健康全面发展的实施意见	117
		2016-12-22	鲁政办发〔2016〕75号	山东省人民政府办公厅		山东省人民政府办公厅关于印发山东省小球运动管理中心改革工作方案的通知	118
		2017-05-19	鲁政办发〔2017〕42号	山东省人民政府办公厅	http://www.shandong.gov.cn/art/2017/5/19/art_107851_88125.html	山东省人民政府办公厅关于贯彻国办发〔2016〕85号文件进一步扩大旅游文化体育健康养老教育培训等领域消费的实施意见	119
		2017-05-25	鲁政办发〔2017〕46号	山东省人民政府办公厅	http://www.shandong.gov.cn/art/2017/6/2/art_107851_88446.html	山东省人民政府办公厅关于印发山东省足球改革发展实施方案的通知	120
		2017-12-01	山东省第十二届人民代表大会常务委员会第三十三次会议通过	山东省体育局	http://www.shandong.gov.cn/art/2017/12/4/art_98684_8882940.html?xxgkhide=1	山东省全民健身条例	121
		2021-07-27				山东省关于印发全民健身计划（2021—2025年）的通知	122
		2021-12-03	鲁政办字〔2021〕136号	山东省人民政府办公厅	http://www.shandong.gov.cn/art/2021/12/3/art_107851_115699.html	山东省人民政府办公厅关于印发《全面加强新时代大中小学劳动教育重点任务及分工方案》《全面加强和改进新时代学校体育工作重点任务及分工方案》《全面加强和改进新时代学校美育工作重点任务及分工方案》的通知	123
		2021-12-10	鲁政发〔2021〕18号	山东省人民政府	http://www.shandong.gov.cn/art/2022/1/26/art_100623_39866.html	山东省人民政府关于加快推进新时代社会主义现代化体育强省建设的实施意见	124
		2021-12-17	鲁政办发〔2021〕18号	山东省人民政府办公厅	http://www.shandong.gov.cn/art/2021/12/17/art_107851_116019.html	山东省人民政府办公厅关于促进全民健身和体育消费推动体育产业高质量发展的实施意见	125
16	Henan	2016-07-16	豫政办〔2016〕125号	河南省人民政府办公厅	https://www.henan.gov.cn/2016/08-23/248119.html	河南省人民政府办公厅关于进一步加强新形势下老年人体育工作的实施意见	126
		2016-11-10	豫政〔2016〕69号	河南省人民政府	https://www.henan.gov.cn/2016/11-25/239587.html	河南省人民政府关于印发河南省全民健身实施计划（2016—2020年）的通知	127
		2016-11-28	豫政办〔2016〕195号	河南省人民政府办公厅	https://www.henan.gov.cn/2016/12-19/248461.html	河南省人民政府办公厅关于推进足球改革发展的实施意见	128
		2017-01-18	豫发〔2017〕2号	河南省人民政府	http://www.nygzgq.gov.cn/tzgg/487440.htm	中共河南省委 河南省人民政府 “健康中原 2030”规划纲要	129
		2021-01-08	豫政办〔2021〕3号	河南省人民政府办公厅	https://www.henan.gov.cn/2021/01-15/2080120.html	河南省人民政府办公厅关于促进全民健身和体育消费推动体育产业高质量发展的实施意见	130
		2021-12-09	豫政〔2021〕32号	河南省人民政府	https://www.henan.gov.cn/2021/12-09/2362990.html	河南省人民政府关于加快建设体育强省的实施意见	131
17	Hubei	2016-07-26	鄂政发〔2016〕35号	湖北省人民政府	http://www.hubei.gov.cn/zfwj/ezf/201608/t20160805_1711968.shtml	湖北省全民健身实施计划（2016-2020年）	132
		2016-10-31	鄂政办发〔2016〕83号	湖北省人民政府办公厅	http://www.hubei.gov.cn/zfwj/ezbf/201611/t20161109_1713401.shtml	湖北省人民政府办公厅关于印发《湖北足球改革总体方案》的通知	133
		2017-04-30	鄂政办发〔2017〕29号	湖北省人民政府办公厅	http://www.hubei.gov.cn/zfwj/ezbf/201705/t20170519_1713448.shtml	湖北省人民政府办公厅关于加快健身休闲产业发展的实施意见	134
		2017-08-10	鄂政办函〔2017〕50号	湖北省人民政府办公厅	http://www.hubei.gov.cn/zfwj/ezbh/201708/t20170828_1713798.shtml	湖北省人民政府办公厅关于印发“健康湖北2030”行动纲要重点任务分工方案的通知	135
		2017-12-26	鄂政发〔2017〕63号	湖北省人民政府办公厅	http://www.hubei.gov.cn/zfwj/ezf/201801/t20180110_1712065.shtml	省人民政府关于加快转变发展方式推进体育强省建设的意见	136
		2017-12-30	鄂政办发〔2017〕96号	湖北省人民政府办公厅	http://www.hubei.gov.cn/zfwj/ezbf/201801/t20180110_1713499.shtml	湖北省人民政府办公厅关于强化学校体育促进学生身心健康全面发展的实施意见	137
		2020-06-28	鄂政办发〔2020〕36号	湖北省人民政府办公厅	http://www.hubei.gov.cn/zfwj/ezbf/202007/t20200708_2572764.shtml	湖北省人民政府办公厅关于促进全民健身和体育消费推动体育产业高质量发展的实施意见	138
18	Hunan	2016-11-15	湘政发〔2016〕25号	湖南省人民政府	http://www.hunan.gov.cn/hnszf/xxgk/wjk/szfwj//201611/t20161117_4824726.html	湖南省全民健身实施计划（2016-2020年）	139
		2017-06-28	湘政办发〔2017〕33号	湖南省人民政府办公厅	http://www.hunan.gov.cn/hnszf/xxgk/wjk/szfbgt//201706/t20170628_4825650.html	湖南省人民政府办公厅关于进一步扩大旅游文化体育健康养老教育培训等领域消费的实施意见	140
		2017-07-12	湘政办发〔2017〕38号	湖南省人民政府办公厅	http://www.hunan.gov.cn/hnszf/xxgk/wjk/szfbgt//201707/t20170712_4825654.html	湖南省人民政府办公厅关于加快发展健身休闲产业的实施意见	141
		2019-12-25	湘政发〔2019〕23号	湖南省人民政府	http://www.hunan.gov.cn/hnszf/xxgk/wjk/szfwj/201912/t20191227_11018305.html	湖南省人民政府关于健康湖南行动的实施意见	142
		2020-07-12	湘政办发〔2020〕28号	湖南省人民政府办公厅	http://www.hunan.gov.cn/hnszf/xxgk/wjk/szfbgt//202007/t20200723_13046912.html	湖南省人民政府办公厅关于印发《湖南体育强省建设规划（2020—2030年）》的通知	143
		2021-12-31	湘政发〔2021〕16号	湖南省人民政府	http://www.hunan.gov.cn/hnszf/xxgk/wjk/szfwj//202201/t20220110_22458627.html	湖南省人民政府关于印发《湖南省全民健身实施计划（2022—2025年）》的通知	144
19	Guangdong	2016-07-05	粤府办〔2016〕71号	广东省人民政府办公厅	http://www.gd.gov.cn/gkmlpt/content/0/145/post_145155.html#7	广东省人民政府办公厅关于印发广东省足球改革发展实施意见的通知	145
		2016-11-08	粤府〔2016〕119号	广东省人民政府	http://www.gd.gov.cn/gkmlpt/content/0/145/post_145556.html#7	广东省人民政府关于印发全民健身实施计划（2016-2020年）的通知	146
		2016-11-22	粤府办〔2016〕119号	广东省人民政府	http://www.gd.gov.cn/gkmlpt/content/0/145/post_145571.html#7	广东省人民政府办公厅关于强化学校体育促进学生身心健康全面发展的实施意见	147
		2017-05-31	粤府办〔2017〕34号	广东省人民政府办公厅	http://www.gd.gov.cn/gkmlpt/content/0/146/post_146075.html#7	广东省人民政府办公厅关于加快发展健身休闲产业的实施意见	148
		2017-06-01	粤府办〔2017〕33号	广东省人民政府办公厅	http://www.gd.gov.cn/gkmlpt/content/0/146/post_146065.html#7	广东省人民政府办公厅关于印发广东省进一步扩大旅游文化体育健康养老教育培训等领域消费实施方案的通知	149
		2020-01-13	粤府〔2019〕116号	广东省人民政府	http://www.gd.gov.cn/gkmlpt/content/2/2862/post_2862509.html#7	广东省人民政府关于实施健康广东行动的意见	150
		2020-09-10	粤府〔2020〕45号	广东省人民政府	http://www.gd.gov.cn/zwgk/wjk/qbwj/yf/content/post_3082603.html	广东省人民政府关于印发广东省体育强省建设实施纲要的通知	151
		2021-12-10	粤府〔2021〕80号	广东省人民政府	http://www.gd.gov.cn/zwgk/wjk/qbwj/yf/content/post_3709395.html	广东省人民政府关于印发广东省全民健身实施计划（2021—2025年）的通知	152
20	Guangxi	2017-07-03	桂政办发〔2017〕78号	广西壮族自治区人民政府办公厅	http://www.gxzf.gov.cn/zfgb/2017nzfgb_34854/d16q_34915/zzqrmzfbgtwj_34916/t1510757.shtml	广西壮族自治区人民政府办公厅关于强化学校体育促进学生身心健康全面发展的实施意见	153
		2017-07-10	桂政办发〔2017〕89号	广西壮族自治区人民政府办公厅	http://www.gxzf.gov.cn/zfwj/zzqrmzfbgtwj_34828/2017ngzbwj_34829/t1506520.shtml	广西壮族自治区人民政府办公厅关于加快推动全民健身和全民健康深度融合的指导意见	154
		2018-01-15	桂政办发〔2018〕5号	广西壮族自治区人民政府办公厅	http://www.gxzf.gov.cn/zfwj/zzqrmzfbgtwj_34828/2018ngzbwj_34842/t1515796.shtml	广西壮族自治区人民政府办公厅关于 加快发展健身休闲产业的实施意见	155
		2019-11-04	桂政发〔2019〕43号	广西壮族自治区人民政府	http://www.gxzf.gov.cn/zfwj/zzqrmzfwj_34845/t1509643.shtml	广西壮族自治区人民政府关于印发健康广西行动实施方案的通知	156
		2020-06-17				广西省关于印发体育强国建设纲要的通知	157
		2021-01-12	桂政办发〔2020〕112号	广西壮族自治区人民政府办公厅	http://www.gxzf.gov.cn/zfwj/zzqrmzfbgtwj_34828/2020ngzbwj_34844/t7629794.shtml	广西壮族自治区人民政府办公厅关于进一步加强少数民族传统体育工作的实施意见	158
		2021-08-10	桂政办发〔2021〕82号	广西壮族自治区人民政府办公厅	http://www.gxzf.gov.cn/zfwj/zzqrmzfbgtwj_34828/2021ngzbwj_34845/t9790689.shtml	广西壮族自治区人民政府办公厅关于加强全民健身场地设施建设发展群众体育的实施意见	159
		2021-12-31	桂政发〔2021〕46号	广西壮族自治区人民政府	http://www.gxzf.gov.cn/zfwj/zzqrmzfwj_34845/t11073117.shtml	广西壮族自治区人民政府关于印发广西全民健身实施计划（2021—2025年）的通知	160
21	Hainan	2016-06-08	琼府办〔2016〕123号	海南省人民政府办公厅	https://www.hainan.gov.cn/hainan/szfbgtwj/201606/a932c3bb13f648098855c8c97590fd7b.shtml	海南省人民政府办公厅关于印发海南省贯彻《中国足球改革发展总体方案》实施意见的通知	161
		2016-12-07	琼府〔2016〕112号	海南省人民政府	https://www.hainan.gov.cn/hainan/szfwj/201612/da27dac42382428bb236535f2b3b7115.shtml	海南省人民政府关于印发海南省全民健身实施计划（2016-2020年）的通知	162
		2017-01-18	琼府办〔2017〕8号	海南省人民政府办公厅		海南省人民政府办公厅关于印发海南省帆船赛事组织服务管理办法（暂行）的通知	163
		2017-04-19	琼府办〔2017〕64号	海南省人民政府办公厅	https://www.hainan.gov.cn/hainan/szfbgtwj/201704/90cee05adbb24be19a5377a788750e72.shtml	海南省人民政府办公厅关于印发海南省强化学校体育促进学生身心健康全面发展实施方案的通知	164
		2017-04-25	琼府办〔2017〕73号	海南省人民政府办公厅	https://www.hainan.gov.cn/hainan/szfbgtwj/201704/087ca2500a7c405ebaff3972c7c2052e.shtml	海南省人民政府办公厅关于印发加快海南竞技体育发展的指导意见的通知	165
		2017-05-19	琼府办〔2017〕83号	海南省人民政府办公厅		海南省人民政府办公厅关于印发《海南省足球协会调整改革方案》的通知	166
		2017-05-24	琼府〔2017〕48号	海南省人民政府		海南省人民政府关于印发海南省优秀运动员教练员奖励实施办法的通知	167
		2017-09-14	琼府办〔2017〕142号	海南省人民政府办公厅	https://www.hainan.gov.cn/data/zfgb/2017/10/3910/	海南省人民政府办公厅关于加快发展健身休闲产业的实施意见	168
		2018-01-31	琼府办〔2018〕11号	海南省人民政府办公厅	https://www.hainan.gov.cn/hainan/szfbgtwj/201801/50393a2f8b0c4ab5b086819815ced190.shtml	海南省人民政府办公厅关于进一步扩大旅游文化体育健康养老教育培训等领域消费的实施意见	169
		2020-03-18	琼府〔2020〕19号	海南省人民政府	https://www.hainan.gov.cn/hainan/szfwj/202003/62841bf944b845a5861462d6e709e34d.shtml	海南省人民政府关于印发健康海南行动实施方案的通知	170
		2021-09-28	琼办发〔2021〕42号	中共海南省委办公厅海南省人民政府办公厅	https://www.hainan.gov.cn/hainan/swygwj/202109/db68fef7849c46dd93b2d6c13c224476.shtml	中共海南省委办公厅海南省人民政府办公厅印发《关于深化体教融合全面加强和改进新时代学校体育工作的实施方案》和《关于全面加强和改进新时代学校美育工作的实施方案》的通知	171
22	Chongqing	2016-10-31	渝府办发〔2016〕234号	重庆市人民政府办公厅	http://www.cq.gov.cn/zwgk/zfxxgkml/szfwj/qtgw/201611/t20161105_8613878.html	重庆市人民政府办公厅关于印发重庆市足球改革发展实施方案的通知	172
		2016-11-08	渝府发〔2016〕52号	重庆市人民政府	http://xhimg.sports.cn/Image/soft/220317/104-22031G0560a28.pdf	重庆市人民政府关于印发重庆市全民健身实施计划（2016―2020年）的通知	173
		2017-04-28	渝府办发〔2017〕51号	重庆市人民政府办公厅		重庆市人民政府办公厅关于加快发展健身休闲产业的实施意见	174
		2019-11-05	渝府发〔2019〕29号	重庆市人民政府	http://www.cq.gov.cn/zwgk/zfxxgkml/szfwj/xzgfxwj/szf/201911/t20191115_8837057.html	重庆市人民政府关于印发健康中国重庆行动实施方案的通知	175
		2021-03-01	渝府办发〔2021〕21号	重庆市人民政府办公厅	http://www.cq.gov.cn/zwgk/zfxxgkml/szfwj/xzgfxwj/szfbgt/202103/t20210301_8953000.html	重庆市人民政府办公厅关于建设体育强市的实施意见	176
		2021-09-18			http://www.cq.gov.cn/zwgk/zfxxgkml/zdlyxxgk/shgysy/jy/202109/t20210918_9735092.html	中共重庆市委办公厅、重庆市人民政府办公厅印发《重庆市全面加强和改进新时代学校体育工作的若干举措》和《重庆市全面加强和改进新时代学校美育工作的若干举措》	177
23	Sichuan	2016-07-18	川办发〔2016〕56号	四川省人民政府办公厅	https://www.sc.gov.cn/10462/c103046/2016/8/3/43bec25dc71c4721a8e5cf5548d17036.shtml	四川省人民政府办公厅关于印发《四川省足球改革发展实施意见》的通知	178
		2016-11-22	川府发〔2016〕53号	四川省人民政府	https://www.sc.gov.cn/10462/c103044/2016/11/30/e99f62c3247f4593b9263a9292ee835e.shtml	四川省人民政府关于印发《四川省全民健身实施计划（2016—2020年）》的通知	179
		2017-01-20	川办发〔2017〕7号	四川省人民政府办公厅	https://www.sc.gov.cn/10462/c103046/2017/2/9/60f954b578164291ae31e4dc6c5d0dce.shtml	四川省人民政府办公厅关于印发《四川省强化学校体育促进学生身心健康全面发展工作方案》的通知	180
		2017-06-28	川办发〔2017〕61号	四川省人民政府办公厅	https://www.sc.gov.cn/10462/c103046/2017/7/1/b8c0aadb366e4271abf272be47d4bffa.shtml	四川省人民政府办公厅印发《关于进一步扩大旅游文化体育健康养老教育培训等领域消费实施方案》的通知	181
		2017-07-28	川办发〔2017〕72号	四川省人民政府办公厅	https://www.sc.gov.cn/10462/c103046/2017/8/1/c017caaf9ca94e08a03211e94b39d243.shtml	四川省人民政府办公厅关于加快发展健身休闲产业的实施意见	182
		2019-11-28	川府发〔2019〕27号	四川省人民政府办公厅	https://www.sc.gov.cn/10462/c103044/2019/11/28/a1599d388ddf44cd894714a2cee0debe.shtml	四川省人民政府关于推进健康四川行动的实施意见	183
		2020-07-28	川办发〔2020〕50号	四川省人民政府办公厅	https://www.sc.gov.cn/10462/c103046/2020/7/28/8fa9967852c347e1a30466e5f59470e6.shtml	四川省人民政府办公厅关于促进全民健身和体育消费推动体育产业高质量发展的实施意见	184
24	Guizhou	2016-11-04	黔府发〔2016〕26号	贵州省人民政府	https://www.guizhou.gov.cn/zwgk/zcfg/szfwj/qff/201709/t20170925_70477198.html	贵州省全民健身实施计划（2016-2020年）	185
		2017-06-19	黔府办函〔2017〕97号	贵州省人民政府办公厅	https://www.guizhou.gov.cn/zwgk/zcfg/szfwj/qfbh/201709/t20170925_70474680.html	贵州省人民政府办公厅关于强化学校体育促进学生身心健康全面发展的实施意见	186
		2017-02-24	黔府办发〔2017〕7号	贵州省人民政府办公厅	https://www.guizhou.gov.cn/zwgk/zcfg/szfwj/qfbf/201709/t20170925_70473535.html	贵州省人民政府办公厅关于加快发展健身休闲产业的实施意见	187
		2017-12-31	黔委厅字〔2017〕50号	贵州省人民政府办公厅	https://tyj.guizhou.gov.cn/zwgk/gzhgfxwjsjk/gfxwjsjk/202205/t20220506_73775050.html	贵州省足球改革发展实施意见	188
		2017-12-01	黔府办发〔2017〕67号	贵州省人民政府办公厅	https://www.guizhou.gov.cn/zwgk/zcfg/szfwj/qfbf/201712/t20171205_70473592.html	贵州省人民政府办公厅关于印发贵州省进一步扩大旅游文化体育健康养老教育培训等领域消费实施方案的通知	189
		2019-12-31				贵州省印发《“健康中国2030”规划纲要》	190
		2021-06-11				贵州省关于加强全民健身场地设施建设发展群众体育的意见	191
		2021-06-22	黔府办发〔2021〕12号	贵州省人民政府办公厅	https://www.guizhou.gov.cn/zwgk/zcfg/szfwj/qfbf/202106/t20210622_70473733.html	贵州省人民政府办公厅关于印发贵州省建设山地民族特色体育强省行动方案的通知	192
		2021-12-14	黔府办发〔2021〕24号	贵州省人民政府办公厅	https://www.guizhou.gov.cn/zwgk/zcfg/szfwj/qfbf/202112/t20211214_72026642.html	贵州省人民政府办公厅关于印发贵州省全民健身实施计划（2021—2025年）的通知	193
25	Yunnan	2016-01-07	云政办发〔2016〕3号	云南省人民政府办公厅	https://www.sport.org.cn/search/system/dfxfg/yn/2018/1116/193691.html	云南省人民政府办公厅关于印发云南省足球改革发展实施方案的通知	194
		2016-12-30	云政发〔2016〕112号	云南省人民政府	http://www.yn.gov.cn/zwgk/zfxxgkpt/fdzdgknr/zcwj/zdgkwjyzf/201911/t20191101_183983.html	云南省人民政府关于印发云南省全面健身实施计划（2016-2020年）的通知	195
		2016-12-31	云发〔2016〕38号	中共云南省委、云南省人民政府	https://www.sport.org.cn/search/system/dfxfg/yn/2018/1116/193697.html	中共云南省委 云南省人民政府关于进一步加快卫生与健康事业改革发展的决定	196
		2017-05-24	云政办发〔2017〕55号	云南省人民政府办公厅	http://www.yn.gov.cn/zwgk/zfgb/2017/2017d13q/szfbgtwj/201706/t20170602_144314.html	云南省人民政府办公厅关于印发云南省进一步扩大旅游文化体育健康养老教育培训等领域消费实施方案的通知	197
		2017-08-15				云南省印发《“健康中国2030”规划纲要》	198
		2017-11-02	云政办发〔2017〕115号	云南省人民政府办公厅	http://www.yn.gov.cn/zwgk/zfgb/2017/2018ndeseq_1531/szfbgtwj_1533/201711/t20171101_145774.html	云南省人民政府办公厅关于强化学校体育促进学生身心健康全面发展的实施意见	199
		2018-07-05	云政办发〔2018〕46号	云南省人民政府办公厅	http://www.yn.gov.cn/zwgk/zfxxgkpt/fdzdgknr/zcwj/zfxxgkptyzbf/201911/t20191101_184158.html	云南省人民政府办公厅关于加快发展健身休闲产业的实施意见	200
		2019-06-14	云政办发〔2019〕54号	云南省人民政府办公厅	http://www.yn.gov.cn/zwgk/zfgb/2019/2019d12q/szfbgtwj/201910/t20191031_183806.html	云南省人民政府办公厅关于加快发展体育竞赛表演产业的实施意见	201
		2020-05-07	云政办发〔2020〕22号	云南省人民政府办公厅	http://www.yn.gov.cn/zwgk/zfxxgkpt/fdzdgknr/zcwj/zfxxgkptzxwj/202005/t20200507_203467.html	云南省人民政府办公厅关于促进全民健身和体育消费推动体育产业高质量发展的实施意见	202
		2020-08-11	云政办发〔2020〕47号	云南省人民政府办公厅	http://www.yn.gov.cn/zwgk/zfxxgkpt/fdzdgknr/zcwj/zfxxgkptyzbf/202008/t20200811_208775.html	云南省人民政府办公厅关于加快建设体育强省的意见	203
		2021-05-28	云政办发〔2021〕25号	云南省人民政府办公厅	http://www.yn.gov.cn/zwgk/zfxxgkpt/fdzdgknr/zcwj/zfxxgkptzxwj/202105/t20210528_222922.html	云南省人民政府办公厅关于印发云南省加强全民健身场地设施建设发展群众体育若干措施的通知	204
		2021-12-22	云政发〔2021〕30号	云南省人民政府	http://www.yn.gov.cn/zwgk/zfgb/2022/2022d4q/szfwj/202112/t20211228_232296.html	云南省人民政府关于印发云南省全民健身实施计划（2021—2025年）的通知	205
26	Tibet	2016-06-14	藏政办发〔2016〕54号	西藏自治区人民政府办公厅		西藏自治区人民政府办公厅关于转发文化厅等部门关于做好政府向社会力量购买公共文化服务实施意见的通知	206
		2016-07-02	藏政发〔2016〕61号	西藏自治区人民政府办公厅		西藏自治区人民政府办公厅关于转发西藏自治区足球篮球改革发展实施方案的通知	207
		2016-10-25	藏政发〔2016〕75号	西藏自治区人民政府	http://www.xizang.gov.cn/zwgk/xxgk_424/zxxxgk/201902/t20190223_63890.html	西藏自治区人民政府关于印发西藏自治区全民健身实施计划（2016-2020年）通知	208
		2018-08-02	藏政办发〔2018〕67号	西藏自治区人民政府办公厅	https://www.sport.org.cn/search/system/dfxfg/xz/2018/1112/193139.html	西藏自治区人民政府办公厅关于加快发展健身休闲产业的实施意见	209
		2020-07-10	藏政办发〔2020〕20号	西藏自治区人民政府办公厅	http://www.xizang.gov.cn/zwgk/xxfb/zbwj/202007/t20200710_162081.html	西藏自治区人民政府办公厅关于加快发展体育竞赛表演产业的实施意见	210
		2020-11-25	藏政办发〔2020〕31号	西藏自治区人民政府办公厅	http://www.xizang.gov.cn/zwgk/xxfb/zbwj/202011/t20201125_182825.html	西藏自治区人民政府办公厅关于贯彻落实体育强国建设纲要的实施意见	211
		2021-01-29	藏体字〔2021〕1号	西藏自治区体育局 西藏自治区发展和改革委员会	http://sport.xizang.gov.cn/xwzx/tptt/202101/t20210129_191636.html	西藏自治区体育局 西藏自治区发展和改革委员会关于印发《关于促进全民健身和体育消费推动 体育产业高质量发展实施意见》的通知	212
		2021-08-31	藏政办发〔2021〕26号	西藏自治区人民政府办公厅	http://www.xizang.gov.cn/zwgk/xxfb/zbwj/202108/t20210831_257314.html	西藏自治区人民政府办公厅印发关于全面加强新时代大中小学劳动教育 全面加强和改进新时代学校体育美育工作实施意见的通知	213
27	Shaanxi	2016-07-08	陕政发〔2016〕31号	陕西省人民政府	http://www.shaanxi.gov.cn/zfxxgk/fdzdgknr/zcwj/szfwj/szf/201607/t20160715_1668309.html	陕西省人民政府关于印发省全民健身实施计划（2016—2020年）的通知	214
		2017-01-05	陕政办发〔2016〕111号	陕西省人民政府办公厅	http://www.shaanxi.gov.cn/zfxxgk/fdzdgknr/zcwj/szfbgtwj/szbf/201701/t20170105_1666359.html	陕西省人民政府办公厅关于强化学校体育促进学生身心健康全面发展的实施意见	215
		2017-05-16	陕政办发〔2017〕33号	陕西省人民政府办公厅	http://www.shaanxi.gov.cn/zfxxgk/fdzdgknr/zcwj/szfbgtwj/szbf/201705/t20170516_1666462.html	陕西省人民政府办公厅关于加快发展健身休闲产业的实施意见	216
		2018-03-13	陕政办发〔2018〕13号	陕西省人民政府办公厅	http://www.shaanxi.gov.cn/zfxxgk/fdzdgknr/zcwj/szfbgtwj/szbf/201803/t20180313_1666741.html	陕西省人民政府办公厅关于进一步扩大旅游文化体育健康养老教育培训等领域消费的实施意见	217
		2019-12-23	陕西省人民政府第28次常务会议审议通过	陕西省人民政府		陕西省体育赛事管理办法	218
		2020-03-05	陕政办发〔2020〕5号	陕西省人民政府办公厅	http://www.shaanxi.gov.cn/zfxxgk/fdzdgknr/zcwj/szfbgtwj/szbf/202003/t20200305_1667046.html	陕西省人民政府办公厅关于加快建设体育强省的实施意见	219
		2020-03-29				陕西省印发《“健康中国2030”规划纲要》	220
		2021-04-01	陕政办发〔2021〕8号	陕西省人民政府办公厅	http://www.shaanxi.gov.cn/zfxxgk/fdzdgknr/zcwj/szfbgtwj/szbf/202104/t20210414_2159797.html	陕西省人民政府办公厅关于加强全民健身场地设施建设发展群众体育的实施意见	221
28	Gansu	2016-09-23	甘政发〔2016〕82号	甘肃省人民政府	http://www.gansu.gov.cn/gsszf/c100054/201609/173282.shtml	甘肃省全民健身实施计划（2016—2020年）	222
		2016-11-17	甘政办发〔2016〕190号	甘肃省人民政府办公厅	http://www.gansu.gov.cn/gsszf/c100055/201611/100632.shtml	甘肃省人民政府办公厅关于印发甘肃省足球改革发展实施方案的通知	223
		2016-11-07	甘政办发〔2016〕185号	甘肃省人民政府办公厅	http://www.gansu.gov.cn/gsszf/c100055/201611/100578.shtml	甘肃省人民政府办公厅关于印发甘肃省强化学校体育促进学生身心健康全面发展实施方案的通知	224
		2017-07-15	甘政办发〔2017〕119号	甘肃省人民政府办公厅	http://www.gansu.gov.cn/gsszf/c100055/201707/100363.shtml	甘肃省人民政府办公厅关于印发《甘肃省进一步扩大旅游文化体育健康养老教育培训等领域消费的实施方案》的通知	225
		2018-07-31	甘政办发〔2018〕150号	甘肃省人民政府办公厅	http://www.gansu.gov.cn/gsszf/c100055/201808/101593.shtml	甘肃省人民政府办公厅关于加快发展健身休闲产业的实施意见	226
		2020-01-08				甘肃省印发《“健康中国2030”规划纲要》	227
		2020-03-25				甘肃省人民政府办公厅关于建设体育强省的实施意见	228
		2020-04-16	甘政办发〔2020〕38号	甘肃省人民政府办公厅	http://www.gansu.gov.cn/gsszf/c100055/202004/100795.shtml	甘肃省人民政府办公厅关于加快发展体育竞赛表演产业的实施意见	229
		2021-09-30	甘政办发〔2021〕91号	甘肃省人民政府办公厅	http://www.gansu.gov.cn/gsszf/c100055/202110/1847310.shtml	甘肃省人民政府办公厅关于印发加强全民健身场地设施建设发展群众体育若干措施的通知	230
29	Qinghai	2016-10-24	青政办〔2016〕199号	青海省人民政府办公厅	http://www.qinghai.gov.cn/xxgk/xxgk/fd/ghxx/201712/t20171223_22243.html	青海省人民政府办公厅 关于印发青海省强化学校体育促进学生身心健康全面发展实施方案的通知	231
		2017-06-09	青政办〔2017〕99号	青海省人民政府办公厅	http://www.qinghai.gov.cn/xxgk/xxgk/fd/zfwj/201712/t20171222_20812.html	青海省人民政府办公厅 关于印发青海省进一步扩大旅游文化体育健康 养老教育培训等领域消费实施方案的通知	232
		2017-10-12	青政办〔2017〕190号	青海省人民政府办公厅	http://www.qinghai.gov.cn/xxgk/xxgk/xzgfxwj/201712/t20171222_20885.html	青海省人民政府办公厅关于印发青海省加快发展健身休闲产业行动计划的通知	233
		2019-08-16	青政办〔2019〕93号	青海省人民政府办公厅	http://www.qinghai.gov.cn/xxgk/xxgk/fd/zfwj/201908/t20190816_33643.html	青海省人民政府办公厅关于青海省加快发展体育竞赛表演产业的实施意见	234
		2020-06-09	青政办〔2020〕31号	青海省人民政府办公厅	http://www.qinghai.gov.cn/xxgk/xxgk/fd/zfwj/202006/t20200609_166943.html	青海省人民政府办公厅关于印发青海省高原体育强省建设行动方案的通知	235
		2020-06-18	青政〔2020〕36号	青海省人民政府	http://www.qinghai.gov.cn/xxgk/xxgk/fd/zfwj/202006/t20200618_167252.html	青海省人民政府关于贯彻落实《实施健康中国行动》的实施意见	236
		2021-07-14	青政办〔2021〕44号	青海省人民政府	http://www.qinghai.gov.cn/xxgk/xxgk/xzgfxwj/202107/t20210705_185618.html	青海人民政府办公厅关于青海省加强全民健身场地设施建设发展群众体育的实施意见	237
		2021-12-22	青政〔2021〕77号	青海省人民政府	http://www.qinghai.gov.cn/xxgk/xxgk/fd/zfwj/202112/t20211215_188188.html	青海省人民政府关于印发青海省全民健身实施计划 （2021—2025年）的通知	238
30	Ningxia	2016-01-19	宁政办发〔2016〕5号	宁夏回族自治区人民政府办公厅		宁夏回族自治区体育运动员教练员 参加各类运动会奖励办法	239
		2016-11-09	宁政发〔2016〕190号	宁夏回族自治区人民政府办公厅	https://www.sport.org.cn/search/system/dfxfg/nxzzq/2018/1114/193435.html	宁夏回族自治区全民健身实施计划（2016年—2020年）	240
		2016-12-26		宁夏全民健身领导小组		关于印发《宁夏回族自治区体育事业发展“十三五”规划》的通知	241
		2016-12-29	宁政办发〔2016〕223号	宁夏回族自治区人民政府办公厅	https://www.sport.org.cn/search/system/dfxfg/nxzzq/2018/1114/193437.html	自治区人民政府办公厅关于印发宁夏足球改革发展实施意见的通知	242
		2017-02-21	宁政办发〔2017〕33号	宁夏回族自治区人民政府办公厅	https://www.sport.org.cn/search/system/dfxfg/nxzzq/2018/1114/193438.html	自治区人民政府办公厅关于加快发展健身休闲产业的实施意见	243
		2019-01-11				宁夏印发《“健康中国2030”规划纲要》	244
		2021-07-01	宁政办发〔2016〕5号	宁夏回族自治区人民政府办公厅	https://www.nx.gov.cn/zwgk/qzfwj/202107/t20210708_2916696.html	自治区人民政府办公厅印发关于加强全民健身场地设施建设发展群众体育的实施方案的通知	245
31	Xinjiang	2017-01-26	新政发〔2017〕14号	新疆维吾尔自治区人民政府	http://www.xinjiang.gov.cn/xinjiang/gfxwj/201703/014c71b634d74011b2cdc17908f5b74c.shtml	新疆维吾尔自治区全民健身实施计划（2016-2020）	246
		2019-04-18	新政办发〔2019〕48号	新疆维吾尔自治区人民政府办公厅	http://www.xinjiang.gov.cn/xinjiang/gfxwj/201904/6009d7011f0342aaa0a22d06f13a3ad2.shtml	印发自治区关于加快发展健身休闲产业的实施意见的通知	247
		2020-09-30	新政办发〔2020〕56号	新疆维吾尔自治区人民政府办公厅	http://www.xinjiang.gov.cn/xinjiang/gfxwj/202010/5653fe61b2c44d42a6435e1fcf2d2d54.shtml?cnName=%E6%94%BF%E7%AD%96	关于促进全民健身和体育消费推动体育产业高质量发展的实施意见	248
		2021-03-04	新政办发〔2021〕15号	新疆维吾尔自治区人民政府	http://www.xinjiang.gov.cn/xinjiang/gfxwj/202107/5698ce5080634588aada893e03e3ae77.shtml?cnName=%E6%94%BF%E7%AD%96	新疆维吾尔自治区人民政府办公厅关于加强自治区全民健身场地设施建设发展群众体育的实施意见	249

## Sheet: Centralized policy
Serial number	Date of policy issuance	issuing organization	Issue number	Web address	Name of policy
1	2016-05-06	国务院办公厅	国办发〔2016〕27号	http://www.gov.cn/gongbao/content/2016/content_5074047.htm	国务院办公厅关于强化学校体育促进学生身心健康全面发展的意见
2	2016-10-17	中共中央、国务院	中发〔2016〕23号	http://www.gov.cn/zhengce/2016-10/25/content_5124174.htm	中共中央 国务院关于印发《“健康中国2030”规划纲要》的通知
3	2016-10-28	国务院办公厅	国办发〔2016〕77号	http://www.gov.cn/zhengce/content/2016-10/28/content_5125475.htm	国务院办公厅关于加快发展健身休闲产业的指导意见
4	2016-11-28	国务院办公厅	国办发〔2016〕85号	http://www.gov.cn/zhengce/content/2016-11/28/content_5138843.htm	国务院办公厅关于进一步扩大旅游文化体育健康养老教育培训等领域消费的意见
5	2018-12-11	国务院	国办发〔2018〕121号	http://www.gov.cn/zhengce/content/2018-12/21/content_5350734.htm	国务院办公厅关于加快发展体育竞赛表演产业的指导意见
6	2019-08-10	国务院办公厅	国办发〔2019〕40号	http://www.gov.cn/gongbao/content/2019/content_5430499.htm	国务院办公厅关于印发体育强国建设纲要的通知
7	2019-09-04	国务院办公厅	国办发〔2019〕43号	http://www.gov.cn/zhengce/content/2019-09/17/content_5430555.htm	国务院办公厅关于促进全民健身和体育消费推动体育产业高质量发展的意见
8	2020-10-10	国务院办公厅	国办发〔2020〕36号	http://www.gov.cn/zhengce/content/2020-10/10/content_5550053.htm	国务院办公厅关于加强全民健身场地设施建设发展群众体育的意见
9	2020-10-15	中共中央办公厅、国务院办公厅	中办发〔2020〕36号	http://www.gov.cn/zhengce/2020-10/15/content_5551609.htm	共中央办公厅 国务院办公厅印发《关于全面加强和改进新时代学校体育工作的意见》和《关于全面加强和改进新时代学校美育工作的意见》
10	2021-07-18	国务院	国发〔2021〕11号	http://www.gov.cn/zhengce/content/2021-08/03/content_5629218.htm	国务院关于印发全民健身计划（2021—2025年）的通知

## Sheet: Provincial Adopted Policies
Serial number	Centralized policy	Central Policy Release Time	Provinces	Adoption time by provincial governments
1	国务院办公厅关于强化学校体育促进学生身心健康全面发展的意见	2016-04-21	北京	2017-12-29
			天津	2017-05-11
			河北	2016-09-12
			山西	2018-04-21
			内蒙	2016-10-29
			黑龙江	2017-06-21
			浙江	2017-08-25
			安徽	2016-07-11
			福建	2016-12-26
			江西	2017-01-03
			山东	2016-12-15
			湖北	2017-12-30
			广东	2016-11-22
			广西	2017-07-03
			海南	2017-04-19
			四川	2017-02-09
			贵州	2017-06-19
			云南	2017-11-02
			陕西	2017-01-05
			甘肃	2016-11-10
			青海	2016-10-24
2	中共中央 国务院印发《“健康中国2030”规划纲要》	2016-10-17	1-北京	2017-09-19
			2-天津	2020-01-02
			3-河北	2019-12-31
			山西	2019-12-19
			5-内蒙古	2018-05-28
			辽宁	2021-11-25
			7-吉林	2019-09-27
			8-黑龙江	2020-01-10
			9-上海	2019-08-29
			10-江苏	2020-01-26
			11-浙江	2019-12-09
			12-安徽	2020-01-06
			13-福建	2020-01-10
			14-江西	2019-12-09
			15-山东	2010-06-11
			16-河南	2017-01-18
			17-湖北	2017-08-10
			18-湖南	2019-12-25
			19-广东	2020-01-13
			20-广西	2019-11-04
			21-海南	2020-03-18
			22-重庆	2019-11-05
			23-四川	2019-11-28
			24-贵州	2019-12-31
			云南	2017-08-15
			陕西	2020-03-29
			甘肃	2020-01-08
			29-青海	2020-06-18
			宁夏	2019-01-11
3	国务院办公厅关于加快发展健身休闲产业的指导意见	2016-10-28	2-天津市人民政府办公厅关于加快发展健身休闲产业的实施意见	2017-07-12
			3-河北省人民政府办公厅关于加快发展健身休闲产业的实施意见	2017-06-16
			4-山西省人民政府办公厅关于加快发展健身休闲产业的实施意见	2017-08-16
			5-内蒙古自治区人民政府办公厅关于加快发展健身休闲产业的实施意见	2017-06-28
			6-辽宁省人民政府办公厅关于加快发展健身休闲产业的实施意见	2016-12-21
			7-吉林省人民政府办公厅关于加快发展健身休闲产业的实施意见	2019-01-25
			8-黑龙江省人民政府办公厅关于加快发展健身休闲产业的实施意见	2019-03-06
			10-江苏省政府办公厅关于加快发展健身休闲产业的实施意见	2017-05-17
			11-浙江省人民政府办公厅关于加快发展健身休闲产业的实施意见	2017-12-18
			12-安徽省人民政府办公厅关于加快发展健身休闲产业的实施意见	2017-02-07
			13-福建省人民政府办公厅关于加快发展健身休闲产业的实施意见	2017-10-17
			14-江西省人民政府办公厅关于加快发展健身休闲产业的实施意见	2018-01-25
			17-湖北省人民政府办公厅关于加快健身休闲产业发展的实施意见	2017-04-30
			18-湖南省人民政府办公厅关于加快发展健身休闲产业的实施意见	2017-07-12
			19-广东省人民政府办公厅关于加快发展健身休闲产业的实施意见	2017-05-31
			20-广西壮族自治区人民政府办公厅关于加快发展健身休闲产业的实施意见	2018-02-08
			21-海南省人民政府办公厅关于加快发展健身休闲产业的实施意见	2017-09-14
			22-重庆市人民政府办公厅关于加快发展健身休闲产业的实施意见	2017-04-28
			23-四川省人民政府办公厅关于加快发展健身休闲产业的实施意见	2017-08-01
			24-贵州省人民政府办公厅关于加快发展健身休闲产业的实施意见	2017-03-13
			25-云南省人民政府办公厅关于加快发展健身休闲产业的实施意见	2018-07-05
			26-西藏自治区人民政府办公厅关于加快发展健身休闲产业的实施意见	2018-08-02
			27-陕西省人民政府办公厅关于加快发展健身休闲产业的实施意见	2017-05-16
			28-甘肃省人民政府办公厅关于加快发展健身休闲产业的实施意见	2018-08-06
			29-青海省人民政府办公厅关于印发青海省加快发展健身休闲产业行动计划的通知.	2017-10-24
			30-宁夏回族自治区人民政府办公厅关于加快发展健身休闲产业的实施意见	2017-02-01
			31-新疆印发自治区关于加快发展健身休闲产业的实施意见的通知	2019-04-18
4	国务院办公厅关于进一步扩大旅游文化体育健康养老教育培训等领域消费的意见	2016-11-28	2-天津市人民政府办公厅印发关于进一步扩大旅游文化体育健康养老教育培训等领域消费实施方案的通知	2017-02-28
			3-河北省人民政府办公厅关于进一步扩大旅游文化体育健康养老教育培训等领域消费的实施意见	2017-07-17
			4-山西省人民政府办公厅关于进一步扩大旅游文化体育健康养老教育培训等领域消费的实施意见	2017-03-30
			5-内蒙古自治区进一步扩大旅游文化体育健康养老教育培训等领域消费实施方案	2017-07-14
			6-辽宁省人民政府办公厅关于印发辽宁省进一步扩大旅游文化体育健康养老教育培训等领域消费实施方案的通知	2017-09-30
			7-吉林省人民政府办公厅关于进一步扩大旅游文化体育健康养老教育培训等领域消费的实施意见	2017-06-20
			8-黑龙江省人民政府办公厅关于进一步扩大旅游文化体育健康养老教育培训等领域消费的实施意见	2017-07-24
			10-江苏省政府办公厅关于进一步扩大旅游文化体育健康养老教育培训等领域消费的实施意见	2017-05-15
			12-安徽省人民政府办公厅关于进一步扩大旅游文化体育健康养老教育培训等领域消费的实施意见	2017-05-26
			13-福建省人民政府办公厅关于进一步扩大旅游文化体育健康养老教育培训等领域消费的实施意见	2017-08-11
			14-江西	2017-04-27
			15-山东	2017-05-19
			18-湖南省人民政府办公厅关于进一步扩大旅游文化体育健康养老教育培训等领域消费的实施意见	2017-06-28
			19-广东省人民政府办公厅关于印发广东省进一步扩大旅游文化体育健康养老教育培训等领域消费实施方案的通知	2017-06-01
			21-海南省人民政府办公厅关于进一步扩大旅游文化体育健康养老教育培训等领域消费的实施意见	2018-01-31
			23-四川省人民政府办公厅印发关于进一步扩大旅游文化体育健康养老教育培训等领域消费实施方案的通知	2017-07-01
			24-贵州省人民政府办公厅关于印发贵州省进一步扩大旅游文化体育健康养老教育培训等领域消费实施方案的通知	2017-12-01
			25-云南省人民政府办公厅关于印发云南省进一步扩大旅游文化体育健康养老教育培训等领域消费实施方案的通知	2017-05-24
			27-陕西省人民政府办公厅关于进一步扩大旅游文化体育健康养老教育培训等领域消费的实施意见	2018-03-13
			28-甘肃省人民政府办公厅关于印发甘肃省进一步扩大旅游文化体育健康养老教育培训等领域消费的实施方案的通知	2017-07-15
			29-青海省人民政府办公厅 关于印发青海省进一步扩大旅游文化体育健康养老教育培训等领域消费实施方案的通知	2017-06-09
5	国务院办公厅关于加快发展体育竞赛表演产业的指导意见	2018-12-21	3-河北省人民政府办公厅关于加快发展体育竞赛表演产业的实施意见	2019-05-28
			5-内蒙古自治区体育局、内蒙古自治区发展和改革委员会 关于加快发展体育竞赛表演产业的实施意见	2023-05-26
			14-江西省人民政府办公厅关于加快发展体育竞赛表演产业的实施意见	2020-01-15
			25-云南省人民政府办公厅关于加快发展体育竞赛表演产业的实施意见	2019-06-14
			26-西藏自治区人民政府办公厅关于加快发展体育竞赛表演产业的实施意见	2020-07-10
			28-甘肃省人民政府办公厅关于加快发展体育竞赛表演产业的实施意见	2020-04-20
			29-青海省人民政府办公厅关于青海省加快发展体育竞赛表演产业的实施意见	2019-08-16
6	国务院办公厅关于印发体育强国建设纲要的通知	2019-09-02	1-北京市体育局关于印发《北京市贯彻落实〈体育强国建设纲要〉实施方案》的通知	2020-11-27
			2-天津	2020-01-08
			6-辽宁省体育局印发《关于高质量建设体育强省的实施意见》	2022-01-18
			7-中共吉林省委办公厅 吉林省政府办公厅印发《关于加快建设体育强省的实施意见》	2020-06-01
			8-黑龙江省人民政府办公厅关于推进体育强省建设的实施意见	2020-09-24
			10-江苏省政府办公厅关于印发江苏省贯彻体育强国建设纲要实施方案的通知	2020-06-30
			11-浙江省人民政府办公厅关于高水平建设现代化体育强省的实施意见	2021-03-23
			12-安徽省人民政府关于印发体育强省建设方案的通知	2021-09-17
			14-江西省人民政府办公厅关于贯彻落实体育强国建设纲要的实施意见	2021-06-29
			15-山东省人民政府关于加快推进新时代社会主义现代化体育强省建设的实施意见	2021-12-10
			16-河南省人民政府关于加快建设体育强省的实施意见	2021-12-09
			17-湖北	2017-12-26
			18-湖南省人民政府办公厅关于印发《湖南体育强省建设规划（2020—2030年)》的通知	2020-07-12
			19-广东省人民政府关于印发广东省体育强省建设实施纲要的通知	2020-09-10
			20-广西	2020-06-17
			22-重庆市人民政府办公厅关于建设体育强市的实施意见	2021-03-01
			23-四川省人民政府办公厅关于加快推进新时代体育强省建设的实施意见	2022-10-21
			24-贵州省人民政府办公厅关于印发贵州省建设山地民族特色体育强省行动方案的通知	2021-06-22
			25-云南省人民政府办公厅关于加快建设体育强省的意见	2020-08-11
			26-西藏自治区人民政府办公厅关于贯彻落实体育强国建设纲要的实施意见	2020-11-25
			27-陕西省人民政府办公厅关于加快建设体育强省的实施意见	2020-03-05
			28-甘肃省人民政府办公厅关于建设体育强省的实施意见	2020-03-25
			29-青海省人民政府办公厅关于印发青海省高原体育强省建设行动方案的通知	2020-06-09
7	国务院办公厅关于促进全民健身和体育消费推动体育产业高质量发展的意见	2019-09-17	1-北京市人民政府办公厅关于促进全民健身和体育消费推动体育产业高质量发展的实施意见	2021-06-11
			2-天津	2020-11-19
			3-河北	2020-04-30
			4-山西省人民政府办公厅关于促进全民健身和体育消费推动体育产业高质量发展的实施意见	2021-02-18
			5-内蒙	2022-05-11
			11-浙江省人民政府办公厅关于促进全民健身和体育消费推动体育产业高质量发展的实施意见	2020-04-30
			14-江西省人民政府办公厅关于促进全民健身和体育消费推动体育产业高质量发展的实施意见	2020-08-28
			15-山东省人民政府办公厅关于促进全民健身和体育消费推动体育产业高质量发展的实施意见	2021-12-17
			16-河南省人民政府办公厅关于促进全民健身和体育消费推动体育产业高质量发展的实施意见	2021-01-08
			17-湖北省人民政府办公厅关于促进全民健身和体育消费推动体育产业高质量发展的实施意见	2020-07-08
			23-四川省人民政府办公厅关于促进全民健身和体育消费推动体育产业高质量发展的实施意见	2020-07-28
			25-云南省人民政府办公厅关于促进全民健身和体育消费推动体育产业高质量发展的实施意见	2020-05-07
			26-西藏自治区体育局西藏自治区发展和改革委员会关于印发《关于促进全民健身和体育消费推动体育产业高质量发展实施意见》的通知	2021-01-29
			31-新疆关于促进全民健身和体育消费推动体育产业高质量发展的实施意见	2020-10-09
8	国务院办公厅关于加强全民健身场地设施建设发展群众体育的意见	2020-10-10	北京	2022-02-18
			天津	2021-06-18
			7-吉林	2021-01-27
			9-上海	2021-02-05
			13-福建	2021-07-23
			14-江西	2021-07-14
			19-广东	2022-01-10
			20-广西	2021-08-03
			贵州	2021-06-11
			25-云南	2021-05-28
			27-陕西	2021-04-01
			28-甘肃	2021-10-09
			29-青海	2021-06-18
			30-宁夏	2021-07-08
			31-新疆	2021-03-08
9	中共中央办公厅 国务院办公厅印发《关于全面加强和改进新时代学校体育工作的意见》和《关于全面加强和改进新时代学校美育工作的意见》	2020-10-15	北京	2021-01-20
			内蒙	2021-10-25
			山东	2021-12-03
			海南	2021-09-28
			重庆	2021-09-18
			云南	2022-01-18
			西藏	2021-08-31
10	国务院关于印发全民健身计划（2021—2025年）的通知	2021-08-03	北京	2022-02-07
			2-天津	2021-12-31
			3-河北	2021-10-28
			4-山西	2022-02-24
			5-内蒙古	2022-04-13
			6-辽宁	2022-01-06
			7-吉林	2021-12-10
			8-黑龙江	2021-12-31
			9-上海	2021-09-22
			10-江苏	2021-12-17
			11-浙江	2021-11-06
			12-安徽	2021-11-24
			13-福建	2022-02-24
			14-江西	2021-12-20
			山东	2021-07-27
			17-湖北	2022-01-29
			18-湖南	2021-12-31
			19-广东	2021-12-10
			20-广西	2021-12-31
			21-海南	2022-04-28
			22-重庆	2022-03-18
			23-四川	2022-02-28
			24-贵州	2021-12-14
			25-云南	2021-12-22
			西藏	2022-01-22
			27-陕西	2022-05-13
			甘肃	2022-01-01
			29-青海	2021-12-22
			30-宁夏	2022-07-18
			31-新疆	2022-05-07
